# Supplementary material for: Optimization of CRISPR/Cas9 Gene Editing System in Sheep (Ovis aries) Oocytes via Microinjection
Source: Int J Mol Sci. 2025 Jan 26;26(3):1065. doi: 10.3390/ijms26031065 (PMC11817664; doi:10.3390/ijms26031065)
Supplement: Supplementary file 1 [file ijms-26-01065-s001.zip]

Archive with 1 entries (1 files):
- ijms-3385300-supplementary.pdf
